# Supplementary material for: Neighboring Alkali Cations as an Efficient Strategy for N2 Activation: A DFT Analysis
Source: Int J Mol Sci. 2026 Jan 28;27(3):1311. doi: 10.3390/ijms27031311 (PMC12898064; doi:10.3390/ijms27031311)
Supplement: Supplementary file 1 [file ijms-27-01311-s001.zip]

Archive with 1 entries (1 files):
- ijms-3914170-supplementary.pdf
